# Supplementary material for: Injectable Thermosensitive Chitosan Solution with β-Glycerophosphate as an Optimal Submucosal Fluid Cushion for Endoscopic Submucosal Dissection
Source: Polymers (Basel). 2021 May 22;13(11):1696. doi: 10.3390/polym13111696 (PMC8196954; doi:10.3390/polym13111696)
Supplement: Supplementary file 1 [file polymers-13-01696-s001.zip]

Archive with 1 entries (1 files):
- polymers-1217191-supplementary materials.pdf
